# Supplementary material for: Polycarbonate-Based Copolymer Micelles as Biodegradable Carriers of Anticancer Podophyllotoxin or Juniper Extracts
Source: J Funct Biomater. 2024 Feb 21;15(3):53. doi: 10.3390/jfb15030053 (PMC10971044; doi:10.3390/jfb15030053)
Supplement: Supplementary file 1 [file jfb-15-00053-s001.zip]

Archive with 1 entries (1 files):
- jfb-2822837-supplementary.pdf
